# Supplementary material for: Hereditary etiology of non-syndromic sensorineural hearing loss in the Republic of North Ossetia–Alania
Source: PeerJ. 2023 Jan 30;11:e14514. doi: 10.7717/peerj.14514 (PMC9893906; doi:10.7717/peerj.14514)
Supplement: Supplemental Information 2 [file peerj-11-14514-s002.xlsx]

## Sheet: Лист1
Petrova et al., Hereditary etiology of non-syndromic sensorineural hearing loss in the Republic of North Ossetia–Alania
Supplemental Table 2. Demographic characteristics of the cohort of patients with NSNHL from RNO–Alania.
No	Condition	Ethnicity	Age	Sex	Genotype
1	NSNHL	Ossetian	27	m	GJB2:c.[35delG];[35delG]
2	NSNHL	Ossetian	28	m	GJB2:c.[35delG];[35delG]
3	NSNHL	Ossetian	65	m	GJB2:c.[35delG];[35delG]
4	NSNHL	Ossetian	10	f	GJB2:c.[35delG];[35delG]
5	NSNHL	Ossetian	1	f	GJB2:c.[35delG];[35delG]
6	NSNHL	Ossetian	30	m	GJB2:c.[358_360delGAG];[358_360delGAG]
7	NSNHL	Ossetian	2	f	GJB2:c.[358_360delGAG];[358_360delGAG]
8	NSNHL	Ossetian	48	f	GJB2:c.[358_360delGAG];[358_360delGAG]
9	NSNHL	Ossetian	13	f	GJB2:c.[358_360delGAG];[358_360delGAG]
10	NSNHL	Ossetian	10	f	GJB2:c.[358_360delGAG];[358_360delGAG]
11	NSNHL	Ossetian	19	m	GJB2:c.[358_360delGAG];[358_360delGAG]
12	NSNHL	Ossetian	34	f	GJB2:c.[358_360delGAG];[358_360delGAG]
13	NSNHL	Ossetian	11	m	GJB2:c.[358_360delGAG];[358_360delGAG]
14	NSNHL	Ossetian	8	f	GJB2:c.[358_360delGAG];[358_360delGAG]
15	NSNHL	Ossetian	23	m	GJB2:с.[35delG];[358_360delGAG]
16	NSNHL	Ossetian	9	m	GJB2:с.[35delG];[358_360delGAG]
17	NSNHL	Ossetian	17	m	GJB2:с.[35delG];[358_360delGAG]
18	NSNHL	Ossetian	18	m	GJB2:с.[35delG];[358_360delGAG]
19	NSNHL	Ossetian	3	m	GJB2:с.[35delG];[358_360delGAG]
20	NSNHL	Ossetian	10	f	GJB2:с.[35delG];[358_360delGAG]
21	NSNHL	Ossetian	27	m	GJB2:c.[35delG];[-23+1G>A]
22	NSNHL	Ossetian	1	m	GJB2:c.[35delG];[290dupA]
23	NSNHL	Ossetian	28	m	GJB2:с.[358_360delGAG];[=]
24	NSNHL	Ossetian	7	m	rsa[GRCh37] Xq21.1(81789851×1,81841838_81842142×0,81979450×1); GJB2:с.[358_360delGAG];[=]
25	NSNHL	Ossetian	7	m	MYO15A:c.[3576G>A];[5192T>C]; GJB2:c.[313_326delAAGTTCATCAAGGG];[=]
26	NSNHL	Ossetian	17	m	GJB2:c.[313_326delAAGTTCATCAAGGG];[=]
27	NSNHL	Ossetian	9	m	rsa[GRCh37] Xq21.1(81789851×1,81841838_81842142×0,81979450×1)
28	NSNHL	Ossetian	8	m	N.D.
29	NSNHL	Ossetian	7	m	N.D.
30	NSNHL	Ossetian	10	m	N.D.
31	NSNHL	Ossetian	4	f	N.D.
32	NSNHL	Ossetian	55	f	N.D.
33	NSNHL	Ossetian	6	m	N.D.
34	NSNHL	Ossetian	54	m	N.D.
35	NSNHL	Ossetian	64	m	N.D.
36	NSNHL	Ossetian	16	f	N.D.
37	NSNHL	Ossetian	13	f	N.D.
38	NSNHL	Ossetian	6	f	N.D.
39	NSNHL	Ossetian	9	f	N.D.
40	NSNHL	Ossetian	11	f	N.D.
41	NSNHL	Ossetian	50	f	N.D.
42	NSNHL	Ossetian	9	m	N.D.
43	NSNHL	Ossetian	18	m	N.D.
44	NSNHL	Ossetian	3	f	N.D.
45	NSNHL	Ossetian	16	m	N.D.
46	NSNHL	Ossetian	12	f	N.D.
47	NSNHL	Ossetian	36	f	N.D.
48	NSNHL	Ossetian	22	m	N.D.
49	NSNHL	Ossetian	32	f	N.D.
50	NSNHL	Ossetian	8	m	N.D.
51	NSNHL	Ossetian	13	m	N.D.
52	NSNHL	Ossetian	16	m	N.D.
53	NSNHL	Ossetian	44	m	N.D.
54	NSNHL	Ossetian	51	f	N.D.
55	NSNHL	Ossetian	17	f	N.D.
56	NSNHL	Ossetian	10	m	N.D.
57	NSNHL	Ossetian	14	m	N.D.
58	NSNHL	Ossetian	4	f	N.D.
59	NSNHL	Ossetian	4	m	N.D.
60	NSNHL	Ossetian	9	f	N.D.
61	NSNHL	Ossetian	7	m	N.D.
62	NSNHL	Ossetian	6	m	N.D.
63	NSNHL	Ossetian	6	m	N.D.
64	NSNHL	Ossetian	15	m	N.D.
65	NSNHL	Ossetian	10	f	N.D.
66	NSNHL	Ossetian	15	f	N.D.
67	NSNHL	Ossetian	24	f	N.D.
68	NSNHL	Ossetian	55	f	N.D.
69	NSNHL	Ossetian	9	f	N.D.
70	NSNHL	Ossetian	8	f	N.D.
71	NSNHL	Ossetian	38	f	N.D.
72	NSNHL	Ossetian	50	f	N.D.
73	NSNHL	Ossetian	51	m	N.D.
74	NSNHL	Ossetian	18	f	N.D.
75	NSNHL	Ossetian	10	f	N.D.
76	NSNHL	Ossetian	15	m	N.D.
77	NSNHL	Ossetian	68	f	N.D.
78	NSNHL	Ossetian	8	m	N.D.
79	NSNHL	Ossetian	16	f	N.D.
80	NSNHL	Ossetian	0.5	m	N.D.
81	NSNHL	Ossetian	26	m	N.D.
82	NSNHL	Ossetian	4	f	N.D.
83	NSNHL	Ossetian	12	m	N.D.
84	NSNHL	Russian	30	m	GJB2:c.[35delG];[35delG]
85	NSNHL	Russian	37	m	GJB2:c.[35delG];[35delG]
86	NSNHL	Russian	2	f	GJB2:c.[35delG];[35delG]
87	NSNHL	Russian	17	f	GJB2:c.[35delG];[35delG]
88	NSNHL	Russian	28	f	GJB2:с.[35delG];[358_360delGAG]
89	NSNHL	Russian	64	f	GJB2:c.[35delG];[95G>A]
90	NSNHL	Russian	17	m	MYH14:c.[500G>A];[=]
91	NSNHL	Russian	49	f	N.D.
92	NSNHL	Russian	56	m	N.D.
93	NSNHL	Russian	52	m	N.D.
94	NSNHL	Russian	47	f	N.D.
95	NSNHL	Russian	42	f	N.D.
96	NSNHL	Ingush	15	m	GJB2:c.[35delG];[35delG]
97	NSNHL	Ingush	7	f	GJB2:c.[35delG];[35delG]
98	NSNHL	Ingush	3	f	N.D.
99	NSNHL	Avar	9	m	GJB2:c.[35delG];[-23+1G>A]
100	NSNHL	Avar	4	m	GJB2:c.[35delG];[=]
101	NSNHL	Russian × Ossetian	9	f	GJB2:c.[35delG];[35delG]
102	NSNHL	Chechen × Russian	7	f	GJB2:c.[35delG];[35delG]
103	NSNHL	Armenian × Armenian	52	f	N.D.
104	NSNHL	Azerbaijani × Ossetian	17	f	N.D.
105	NSNHL	Belorussian × Russian	32	m	N.D.
106	NSNHL	Gipsy × Gipsy	30	f	N.D.
107	NSNHL	Gipsy × Gipsy	15	m	N.D.
108	NSNHL	Gipsy × Gipsy	44	m	N.D.
109	NSNHL	Korean × Korean	5	m	N.D.
